# Supplementary material for: Impact of Different Energy Levels of Virtual Monoenergetic Reconstructions on Radiomic Features Stability in Organic Phantom Imaging Using Photon-Counting CT
Source: Tomography. 2026 Jul 6;12(7):102. doi: 10.3390/tomography12070102 (PMC13417476; doi:10.3390/tomography12070102)
Supplement: Supplementary file 1 [file tomography-12-00102-s001.zip]

Archive with 1 entries (1 files):
- tomography-4380278-supplementary.pdf
